# Supplementary material for: Psychiatric Safety Signals of GLP-1 Receptor Agonists: A FAERS-Based Pharmacovigilance Study with Explainable Machine Learning
Source: Pharmaceuticals (Basel). 2026 Jun 18;19(6):953. doi: 10.3390/ph19060953 (PMC13304840; doi:10.3390/ph19060953)
Supplement: Supplementary file 1 [file pharmaceuticals-19-00953-s001.zip]

Archive with 1 entries (1 files):
- pharmaceuticals-4219656-supplementary.pdf
